# Supplementary material for: Different Evolutionary History for Basque Diaspora Populations in USA and Argentina Unveiled by Mitochondrial DNA Analysis
Source: PLoS One. 2015 Dec 14;10(12):e0144919. doi: 10.1371/journal.pone.0144919 (PMC4679185; doi:10.1371/journal.pone.0144919)
Supplement: S1 Table — For data retrieved from GenBank database, GenBank accession numbers are given. (XLSX) [file pone.0144919.s001.xlsx]

## Sheet: Hoja1
	Table S1. Mitochondrial DNA haplogroup data used for phylogenetic comparisons. For data retrieved from GenBank database, GenBank accession numbers are given. Populations are listed in alphabetical order.
	Population	Acronym	N	Source
	Spanish Basque population	BAS	106	Cardoso et al: Mitochondrial DNA control region variation in an autochthonous Basque population sample from the Basque Country. Forensic Sci Int Genet 2012; 6: e106-108.
			100	GenBank AN. JX294751-JX294850
	French Basque population	BAF	193	Behar et al: The Basque paradigm: genetic evidence of a maternal continuity in the Franco-Cantabrian region since pre-Neolithic times. Am J Hum Genet 2012; 90: 486-493.
	Spain (non-Basque included)	SPA	378	Prieto et al: The GHEP-EMPOP collaboration on mtDNA population data--A new resource for forensic casework. Forensic Sci Int Genet 2011; 5: 146-151.
	Portugal	POR	108
	France	FRA	210	Dubut et al: mtDNA polymorphisms in five French groups: importance of regional sampling. Eur J Hum Genet 2004; 12: 293-300.
	Germany	GER	213	Tetzlaff et al: Mitochondrial DNA population data of HVS-I and HVS-II sequences from a northeast German sample. Forensic Sci Int 2007; 172: 218-224.
	Italy	ITA	395	Turchi et al: Italian mitochondrial DNA database: results of a collaborative exercise and proficiency testing. Int J Legal Med 2008; 122: 199-204.
	African American (USA)	AFA	248	Diegoli et al: Mitochondrial control region sequences from an African American population sample. Forensic Sci Int Genet 2009; 4: e45-52.
	Apache (USA)	APA	180	Budowle et al: HVI and HVII mitochondrial DNA data in Apaches and Navajos. Int J Legal Med 2002; 116: 212-215.
	Navajo (USA)	NAJ	146
	Hispanic (USA)	USH	128	Saunier et al: Mitochondrial control region sequences from a U.S. "Hispanic" population sample. Forensic Sci Int Genet 2008; 2: e19-23.
	European descendant (USA)	USE	153	Budowle et al: Mitochondrial DNA regions HVI and HVII population data. Forensic Sci Int 1999; 103: 23-35.
	Guinea-Bissau	GUI	79	Carvalho et al: Paternal and maternal lineages in Guinea-Bissau population. Forensic Sci Int Genet 2011; 5: 114-116.
	Ghana	GHA	191	Fendt et al: MtDNA diversity of Ghana: a forensic and phylogeographic view. Forensic Sci Int Genet 2012; 6: 244-249.
	Jujuy (Argentina)	JUJ	180	Cardoso et al: Mitochondrial DNA control region data reveal high prevalence of Native American lineages in Jujuy province, NW Argentina. Forensic Sci Int Genet 2013; 7: e52-55.
	Wichi (Argentina)	WIC	342	Sevini et al: Analysis of population substructure in two sympatric populations of Gran Chaco, Argentina. PLoS One 2013; 8: e64054.
	Residents from Argentina	ARG	210	Catelli et al: The impact of modern migrations on present-day multi-ethnic Argentina as recorded on the mitochondrial DNA genome. BMC Genet 2011; 12: 77.
	Basque Diaspora from Uruguay	URD	60	Sans et al: Mitochondrial DNA in Basque descendants from the city of Trinidad, Uruguay: Uruguayan- or Basque-like population? Hum Biol 2011; 83: 55-70.
	South-West China	CHI	102	Liu et al: Mitochondrial DNA polymorphisms in Gelao ethnic group residing in Southwest China. Forensic Sci Int Genet 2011; 5: e4-10.
	Laos	LAO	214	Bodner et al: Southeast Asian diversity: first insights into the complex mtDNA structure of Laos. BMC Evol Biol 2011; 11: 49.
	Total		3936
