# Supplementary material for: Different Evolutionary History for Basque Diaspora Populations in USA and Argentina Unveiled by Mitochondrial DNA Analysis
Source: PLoS One. 2015 Dec 14;10(12):e0144919. doi: 10.1371/journal.pone.0144919 (PMC4679185; doi:10.1371/journal.pone.0144919)
Supplement: S4 Table — (XLSX) [file pone.0144919.s004.xlsx]

## Sheet: Hoja1
	Table S4. Haplogroup frequencies in Basque Diaspora populations in Western USA (USA-DDV and USA-DDA) and Basque Diaspora populations in Argentina (ARG-DDV and ARG-DDA).
	Haplogroup	USA-DDV	USA-DDA	ARG-DDV	ARG-DDA			Haplogroup	USA-DDV	USA-DDA	ARG-DDV	ARG-DDA
	A2	-	1064	1389	5738			J1c2e2	1235	1064	-	0.820
	A2g	-	1064	-	-			J1c3c	-	1064	-	-
	B2a	-	1064	-	-			J1c3f	-	1064	-	-
	B4b	-	1064	11111	4918			J1c5c1	2469	-	1389	2459
	C1	-	1064	2778	-			J1c7	-	-	1389	-
	C1b	-	-	2778	3279			J2a1a1	1235	-	-	-
	C1b13	-	-	-	0.820			J2a2	-	-	-	0.820
	C1c5/C1b	-	-	1389	-			J2b	-	1064	-	-
	C1d	-	-	-	0.820			J2b1a	2469	-	1389	0.820
	C1d1b	-	-	1389	1639			K	-	1064	-	-
	D1f	-	1064	-	-			K1a	7407	4255	5556	4098
	D1f1	-	-	-	0.820			K1a4a1e	-	-	-	1639
	D1g5	-	-	-	0.820			K1c	-	-	1389	-
	D1j	-	-	4167	2459			K1d	-	1064	-	-
	D4h1	-	-	1389	-			K2	1235	-	-	-
	D4h3a4	-	-	-	0.820			K2a	-	-	-	0.820
	H11a1	1235	-	-	-			L1c2b	-	-	-	0.820
	H14b1	-	-	-	0.820			L2a1	-	1064	-	-
	H15	-	1064	-	-			L3f1b1a	-	-	1389	-
	H1a3	-	-	-	0.820			L3h1a2	-	-	-	0.820
	H1a3c	-	2128	-	-			L3h1a2a	-	1064	-	-
	H1aj1	1235	-	1389	-			L3h1b1a	-	-	-	0.820
	H1ap1	-	-	1389	-			M1a1i	-	-	1389	-
	H1b	3704	-	-	0.820			N1a3a	-	-	1389	-
	H1b1	-	1064	-	-			R0	32099	29787	12.5	17213
	H1bs	-	-	-	1639			T	-	-	-	-
	H1c	-	-	-	0.820			T1a	-	-	-	-
	H1e3	-	-	-	0.820			T1a1'3	1235	2128	1389	-
	H1n6	2469	-	-	-			T2	-	1064	-	0.820
	H1r1	-	-	-	0.820			T2a1b	-	2128	-	-
	H1t1a1	-	-	-	0.820			T2b	2469	2128	1389	0.820
	H24	-	1064	-	-			T2b33	2469	1064	-	-
	H24a1	-	-	-	0.820			T2b4a	-	-	-	0.820
	H27	1235	-	-	-			T2b6b	-	-	1389	-
	H2a1	-	-	1389	-			T2c1d	-	-	1389	0.820
	H2a2b	-	-	-	2459			T2e	-	-	-	0.820
	H2a3	1235	-	-	-			T2f1a	-	1064	-	-
	H3am	-	-	-	0.820			U1a1a	-	-	-	2459
	H3c2	1235	-	-	1639			U2e1	-	1064	-	-
	H5	1235	2128	1389	0.820			U2e2	-	1064	-	-
	H57	-	-	1389	-			U3a	1235	-	-	-
	H5a3a1	1235	1064	-	1639			U3b3	-	1064	-	-
	H5b2	-	1064	-	-			U4	-	-	1389	-
	H5n	-	2128	-	-			U4a1	1235	-	-	-
	H6	1235	4255	1389	-			U4b3	-	1064	-	-
	H6a1a7	2469	-	1389	-			U4c1	-	-	1389	-
	H6a1b3	-	1064	-	-			U5a1	1235	1064	1389	-
	H7d2/H77	-	-	-	0.820			U5a2a	-	-	1389	-
	H7h	-	-	1389	-			U5b	-	-	1389	0.820
	H85	-	-	1389	-			U5b1c1a	-	1064	-	-
	HV0	-	1064	2778	2459			U5b1f1a	11111	1064	4167	9016
	HV1b2	-	-	-	0.820			U5b3	-	-	-	0.820
	HV4a/H10e	-	-	1389	0.820			U6c1	-	-	1389	-
	I	1235	-	-	-			U7	-	1064	-	-
	I1	-	1064	-	-			U8a1a	1235	-	-	1639
	I1a1	-	-	-	0.820			V19'22	2469	2128	1389	1639
	I2'3	-	2128	1389	-			V21	-	-	-	0.820
	I2c	-	1064	-	-			V3a	-	2128	-	-
	I4a1	-	-	-	0.820			X1'3	2469	1064	-	-
	J1c	1235	1064	1389	0.820			X2	1235	3191	2778	0.820
	J1c1	-	-	1389	-			X2b	-	-	1389	-
	J1c11	-	-	-	0.820			X2c	2469	-	-	-
	J1c2	-	-	-	0.820			X2c1b	-	1064	-	-
	J1c2c1	-	-	1389	-
